# Supplementary material for: Control of plant cell fate transitions by transcriptional and hormonal signals
Source: eLife. 2017 Oct 23;6:e30135. doi: 10.7554/eLife.30135 (PMC5693117; doi:10.7554/eLife.30135)
Supplement: Figure 6—source data 1. [file elife-30135-fig6-data1.xlsx]

## Sheet: Fig6C
Quantification auxin maxima SAM
pCUC2:HEC1-linker-GR
	Mock_Day1	Dex_Day1	Mock_Day2	Dex_Day2	Mock_Day3	Dex_Day3
	5	4	4	2	5	2
	5	5	4	3	5	2
	6	3	5	3	5	3
	6	4	5	3	5	2
	5	3	5	2	4	2
	5	4	4	3	5	2
	5	3	5	2	5	1
	5	4	5	2	5	3
		4		3		2
Average	5.25	3.77778	4.625	2.55556	4.875	2.11111
SD	0.46291	0.666667	0.517549	0.527046	0.353553	0.600925
